# Supplementary material for: Student, instructor, and observer agreement regarding frequencies of scientific teaching practices using the Measurement Instrument for Scientific Teaching-Observable (MISTO)
Source: Int J STEM Educ. 2018 Aug 16;5(1):31. doi: 10.1186/s40594-018-0128-1 (PMC6310438; doi:10.1186/s40594-018-0128-1)
Supplement: Supplementary file 2 — MISTO video scoring workbook. This file contains a multi-sheet Excel workbook where observers record teaching practices on up to three scoring sheets. Those records are then translated into observer MISTO survey responses and their corresponding scores for data analysis (see Fig. 1). (XLSX 360 kb) [file 40594_2018_128_MOESM2_ESM.xlsx]

## Sheet: Title
Additional File 2. MISTO video scoring workbook.
This workbook contains the tools needed to score classroom videos for Scientific Teaching (ST) practices. Use the "Class Session" tabs to record ST practices from classroom videos. Survey responses will automatically populate on the "Survey Information" tab. Data to use in the MISTO general scoring template (Additional File 6) will automatically populate on the "MISTO data for score calculator" t…
*note: some worksheets are protected to prevent errors and can be unlocked using the password "misto"

## Sheet: Class Session 1
MISTO#		video timestamp (0-4:59 increments):	0-5	5-10	10-15	15-20	20-25	25-30	30-35	35-40	40-45	45-50	50-55	55-60	60-65	65-70	> 70	Totals	Comments	Notes
		Learning Goals
2	indicate all that apply	Learning goals: (A) not provided (B) each broad topic or chapter (C) each specific subtopic or chapter subsection (D) some or most individual activities or assignments (E) each individual activity or assignment	>	>	>	>	>	>	>	>	>	>	>	>	>	>	>			Record each of these as A, B, C, D, E as described, type in all observed into totals box.
		Polling Questions
3	# times	polling question asked (not a re-poll question)																0		Count # times polling question asked; re-poll questions are not counted as an additional question.
1	# minutes	spent on polling method (to nearest 0.25 min)																0		Use a timer to time each event - include instructor introducing problem (specific to the polling question) students solving problem, and any overview of answer (round UP to nearest .25 min).
4&7	# times	polling question discussed in groups																0		Count # times students worked in groups of 2 or more; also include when audible discussion can be heard even if instructor does not verbally specify working in pairs/groups.
8	# minutes	spent working in groups (to nearest 0.25 min) (polling method)																0		Use a timer to time each event - include instructor introducing problem (specific to the polling question), students solving problem, and any overview of answer (round UP to nearest .25 min).
		Non-polling question/In-class activities																		Only include events in which students are actively engaged in doing something (not just passively listening or watching).
5	# times	in-class activities used (includes non-polling questions, discussions & other activities)																0		Count each event (include question/activity start and answers/follow-up on questions as one activity). If there are clear breaks (many minutes of another activity or lecture) between question and answer sessions then count as multiple events. In the case of somewhat continuous activity with unclear breaks between, use a change of slide or change of topic to delineate one activity from the next. D…
1	# minutes	spent on in-class activities (to nearest 0.25 min)																0		Use a timer to time each event - include instructor introducing activity/non-polling question, students completing the activity/question, and any overview of answer(s) (round UP to nearest .25 min).
9&7	# times	students worked in groups on in-class activities																0		Count # times students worked in groups of 2 or more during in-class activity (non-polling). Also include when audible discussion can be heard even if instructor does not verbally specify working in pairs/groups, follow individual activity guidelines specified in cell U10.
8	# minutes	spent working in groups (to nearest 0.25 min) (in-class activity)																0		Use a timer to time each event - include instructor introducing activity/non-polling question, students completing the activity/question, and any overview of answer(s) (round UP to nearest .25 min).
6	# times	instructor gives feedback on in-class activity (beyond correct/incorrect)																0		Count # times instructor provides additional information/feedback beyond correct/incorrect. Count once per activity. Include if instructor circulates among students during in-class activity and discusses activity/answers with individual or groups of students. DO NOT count feedback on polling questions.
		Other aspects of group work
11	# times	students shared results of group work/discussion with whole class																0		Count # times a student shared group work or group answer during whole-class discussions. Include polling methods AND other in-class/non-polling activities. ONLY use during group work, NOT individual work.
10	# times	instructor used strategy to promote group participation (e.g. assign roles)																0		Count # times participation strategy used during group work to hold individuals accountable for group effort. WOULD include random calling on an individual to answer for the group but would NOT include calling on the group and allowing anyone to answer for the group.
		Classroom dynamics
13	# times	whole-class discussion occurred (non-group work)																0		Count # times discussion occurred with the WHOLE class, without the group work component. Whole-class discussion = students are engaged in whole class discussion by offering explanations, opinion, judgment, etc. to whole class, often facilitated by instructor (Smith et al., 2013).
13	# times	students EXPLICTLY encouraged to respond to classmates' ideas during whole-class discussions (groups AND non-group)																0		Count # times one student responded to another student's idea or answer during whole-class discussion with or without group work component. Also includes if instructor explicitly encourages students to do so then waits enough time (>10 sec) to permit responses (even if no students respond). Only count one time per topic: if multiple students are asked to comment on the original idea, it is one gr…
13	# times	students were IMPLICITLY encouraged to respond to classmates' ideas during whole-class discussions (groups AND non-group) using NON_VERBAL cues																0		Count # times instructor used NON-VERBAL cues (e.g., wait time) during whole-class discussions to implicitly encourage students to respond to another student AND a student responded OR the instructor waited enough time (>10 sec) to permit responses. Includes both with and without group work. Only count one time per topic: if multiple students are asked to comment on the original idea, it is one g…
13	# times	students EXPLICITLY DIScouraged from responding to classmates' ideas during whole-class discussions (groups AND non-group)																0		Count # times instructor made explicit request for students NOT to respond to others during whole-class discussions. Includes both with and without group work component.
13	# times	students IMPLICITLY DIScouraged to respond to classmates' ideas during whole-class discussions (groups AND non-group)																0		Count # times instructor made an implicit indication for students NOT to respond to others during whole-class discussions (including non-verbal cues). Includes both with and without group work component.
16	# times	students state interests or ask non-clarification questions																0		Count # times students asked original questions (not just to clarify course content) or talked about their own interests. Does NOT include if student B asks a direct follow-up to student A's original question. DOES include if student B asks a different original question or tangentially related question immediately after student A. Also includes if instructor refers question to an out-of-class for…
16	# times	students EXPLICITLY DIScouraged from stating interests or asking non-clarification questions																0		Count # times instructor made explicit request for students NOT to state interests or ask original (non-clarification) questions.
16	# times	students IMPLICITLY DIScouraged from stating interests or asking non-clarification questions																0		Count # times instructor made implicit indication for students NOT to state interests or ask original (non-clarification) questions (includes non-verbal cues).
12	# times	students asked to comment on each other's work (assignments, activities, or projects)																0		Count # times students engaged in peer review of assignments.
		Instructor Awareness
17	# times	it was obvious or seemed like students did not understand course content or held misconceptions																0		Count # times it was obvious or seemed like a substantial portion (<15%) of students did not understand concepts or had misconceptions. Includes verbal and non-verbal indications; also includes if instructor solicits clarification questions from students AND either multiple students respond with confusion OR instructor waits for over 10 seconds for responses.
17	# times	instructor was aware that students did not understand course content or held misconceptions																0		Count # times instructor obviously recognized that a substantial portion (<15%) of students did not understand concepts or had misconceptions. Includes verbal and non-verbal indications; also includes if instructor solicits clarification questions from students AND either multiple students respond with confusion OR instructor waits for over 10 seconds for responses. Should coincide with previous …
18	# times	instructor provided follow-up on misunderstood concepts																0		Count # times instructor took action to address lack of understanding or misconception (e.g. new explanation, exam study suggestions, etc). Should coincide with previous item (awareness of misunderstanding).
		Inclusivity
15	# times	ideas/contributions of diverse groups were explicitly excluded from discussion																0		Count # times ideas/contributions of researchers, patients, populations, or other group were mentioned but diverse groups were explicitly excluded from discussion or any exclusive language occurred (e.g. "There are no women geneticists").
15	# times	ideas/contributions of unspecified or majority individuals/groups were discussed																0		Count # times ideas/contributions of researchers, patients, populations or other group were discussed WITHOUT mentioning demographic traits OR majority group (white/males) was discussed. Does NOT include if author/researcher names are listed on a slide without verbal mention of names (e.g. "Smith and Jones showed this result"). DOES include verbal mention of author/researchers OR a picture of aut…
15	# times	ideas/contributions of diverse individuals/groups discussed (includes pictures if indicate diverse person(s))																0		Count # times idea/contribution discussed was attributed to diverse person/group (non-majority ethnicity, nationality, sex, gender, age, ETC). DOES include if picture allows identification of diverse person/group (e.g., photo of Henrietta Lacks) OR if name AND non-majority status is mentioned "a female/woman researcher..."). DOES NOT include if author/researcher names are on slide without either …
14	# times	examples/analogies of diverse groups were explicitly excluded from discussion																0		Count # times that examples/analogies from diverse groups were explicitly excluded from discussion or any exclusive language occurred (e.g., "we're not going to focus on that population").
14	# times	examples/analogies used represented unspecified or majority individuals/groups																0		Count # times example/analogy highlights majority group (white/males) OR demographic identification not indicated.
14	# times	examples/analogies used represented diverse individuals/groups																0		Count # times example/analogy highlights diverse person/group (other ethnicity, nationality, sex, gender, age, ETC). Include if picture allows identification of diverse person/group.
		Real-life context
29	# times	real-life/everyday examples discussed																0		Count # times everyday human example or real-life example used. Must be specific, does not include "cell respiration in human mitochondria," but would include, "when you eat an apple, your body does this…" Main theme - scientific concepts are taken out of the standard abstract context and presented as reality/tangible examples. Includes uses of popularly familiar examples (e.g., dog breeds, deaf/…
30	# times	historical context of scientific contribution discussed																0		Count # times history behind what made a scientific discovery so impactful was explained (e.g., everyone believed cells spontaneously appeared before Pasteur's swan-necked flask experiment).
		Visuals																		Only include events in which students are actively engaged in doing something (not just passively listening or watching).
26	# times	made OR interpreted models of scientific process																0		Count # times students were specifically asked to create or interpret a model (e.g., pathways, diagram, schematic, concept map, flow chart, tables, box & arrow diagrams, etc.) to explain a scientific process.
31	# times	interpret/represent concepts in non-written format																0		Count # times students were specifically asked to represent or interpret concepts in ANY non-written format (e.g., picture, diagram, videos, simulations, role-plays, graphs, mathematical models, etc.).
		Scientific communication																		Only include events in which students are actively engaged in doing something (not just passively listening or watching).
28	# times	communicate through oral/written assignments																0		Count # times students gave formal presentations or it was obvious they had to complete a paper.
27	# times	interpret or critique literature or scientific media																0		Count # times students worked with literature OR science media by interpreting or critiquing articles. Include use of primary literature, popular media (e.g., NY Times science section), and internet articles (e.g., trendy blog claiming scientific analysis/results/information).
		Experimental Design																		Only include events in which students are actively engaged in doing something (not just passively listening or watching).
21	# times	design experiments																0		Count # times students created an experiment or portions of an experiment.
23	# times	made graphs or tables																0		Count # times students created graphs or tables to show data. Does NOT include Punnett squares.
19	# times	identify or formulate hypothesis or make prediction about results																0		Count # times students made predictions, made an original (formalized) hypothesis, or identified hypothesis of an example study. Includes predicting results of demos or experiments being discussed in class.
20	# times	critiqued hypotheses or experimental designs																0		Count # times students critically evaluated hypotheses or other aspects of an experimental design/methods (e.g., is the hypothesis testable, does the design adequately control for other variables, does the experiment address the research question, etc.).
		Data analysis																		Only include events in which students are actively engaged in doing something (not just passively listening or watching).
22	# times	summarize/interpret/analyze data with math/computation																0		Count # times students use math (or equations) to summarize, interpret, or analyze data.
24	# times	analyzed/interpreted data in graphs or tables																0		Count # times students interpreted made conclusions from graphs and tables. INCLUDE diagrams/figures if show tables or graphical output (not pictures/cartoons).
25	# times	used data to make decisions/defend conclusions																0		Count # times students made decisions using data or defended experimental conclusions using data. Include inferences about meaning of data.
		Cognition																		Only include events in which students are actively engaged in doing something (not just passively listening or watching).
32	# times	other STEM discipline used																0		Count # times students explicitly used knowledge/skills from other STEM fields (e.g., statistical modeling in biology course). Count only once if whole lesson is interdisciplinary (e.g., chemistry of cellular molecules in a Biology course).
33	# times	higher level processes (apply/analyze/incorporate/evaluate) used																0		Count # times students asked to use higher order cognitive processes.
34	# times	opened-ended exercise or case study																0		Count # times students open-ended exercise/case study used (multiple correct answers possible).
		Reflection																		Only include events in which students are actively engaged in doing something (not just passively listening or watching).
35	# times	students asked to reflect: effective study/learning strategies																0		Count # times students specifically asked to consider their approaches to learning/studying.
36	# times	students asked to reflect: problem solving strategies																0		Count # times students specifically asked to consider their problem solving strategies.
		Activity totals (automated)
1	# minutes	students were answering questions, solving problems, doing activities (totaled automatically)	0	0	0	0	0	0	0	0	0	0	0	0	0	0	0	0		automatically totals each time students worked in groups =(row 6 + row 11)
7	# times	students worked in groups (totaled automatically)	0	0	0	0	0	0	0	0	0	0	0	0	0	0	0	0		automatically totals each time students worked in groups =(row7 + row 12)
8	# minutes	students worked in groups (totaled automatically)	0	0	0	0	0	0	0	0	0	0	0	0	0	0	0	0		automatically totals time students spent working in groups =(row8 + row13)
13	# times	whole-class discussion occurred (totaled automatically)	0	0	0	0	0	0	0	0	0	0	0	0	0	0	0	0		automatically totals each time whole class discussion occurred =(row16 + row 19)

## Sheet: Class Session 2
MISTO#		video timestamp (0-4:59 increments):	0-5	5-10	10-15	15-20	20-25	25-30	30-35	35-40	40-45	45-50	50-55	55-60	60-65	65-70	> 70	Totals	Comments	Notes
		Learning Goals
2	indicate all that apply	Learning goals: (A) not provided (B) each broad topic or chapter (C) each specific subtopic or chapter subsection (D) some or most individual activities or assignments (E) each individual activity or assignment	>	>	>	>	>	>	>	>	>	>	>	>	>	>	>			Record each of these as A, B, C, D, E as described, type in all observed into totals box.
		Polling Questions
3	# times	polling question asked (not a re-poll question)																0		Count # times polling question asked; re-poll questions are not counted as an additional question.
1	# minutes	spent on polling method (to nearest 0.25 min)																0		Use a timer to time each event - include instructor introducing problem (specific to the polling question) students solving problem, and any overview of answer (round UP to nearest .25 min).
4&7	# times	polling question discussed in groups																0		Count # times students worked in groups of 2 or more; also include when audible discussion can be heard even if instructor does not verbally specify working in pairs/groups.
8	# minutes	spent working in groups (to nearest 0.25 min) (polling method)																0		Use a timer to time each event - include instructor introducing problem (specific to the polling question), students solving problem, and any overview of answer (round UP to nearest .25 min).
		Non-polling question/In-class activities																		Only include events in which students are actively engaged in doing something (not just passively listening or watching).
5	# times	in-class activities used (includes non-polling questions, discussions & other activities)																0		Count each event (include question/activity start and answers/follow-up on questions as one activity). If there are clear breaks (many minutes of another activity or lecture) between question and answer sessions then count as multiple events. In the case of somewhat continuous activity with unclear breaks between, use a change of slide or change of topic to delineate one activity from the next. D…
1	# minutes	spent on in-class activities (to nearest 0.25 min)																0		Use a timer to time each event - include instructor introducing activity/non-polling question, students completing the activity/question, and any overview of answer(s) (round UP to nearest .25 min).
9&7	# times	students worked in groups on in-class activities																0		Count # times students worked in groups of 2 or more during in-class activity (non-polling). Also include when audible discussion can be heard even if instructor does not verbally specify working in pairs/groups, follow individual activity guidelines specified in cell U10.
8	# minutes	spent working in groups (to nearest 0.25 min) (in-class activity)																0		Use a timer to time each event - include instructor introducing activity/non-polling question, students completing the activity/question, and any overview of answer(s) (round UP to nearest .25 min).
6	# times	instructor gives feedback on in-class activity (beyond correct/incorrect)																0		Count # times instructor provides additional information/feedback beyond correct/incorrect. Count once per activity. Include if instructor circulates among students during in-class activity and discusses activity/answers with individual or groups of students. DO NOT count feedback on polling questions.
		Other aspects of group work
11	# times	students shared results of group work/discussion with whole class																0		Count # times a student shared group work or group answer during whole-class discussions. Include polling methods AND other in-class/non-polling activities. ONLY use during group work, NOT individual work.
10	# times	instructor used strategy to promote group participation (e.g. assign roles)																0		Count # times participation strategy used during group work to hold individuals accountable for group effort. WOULD include random calling on an individual to answer for the group but would NOT include calling on the group and allowing anyone to answer for the group.
		Classroom dynamics
13	# times	whole-class discussion occurred (non-group work)																0		Count # times discussion occurred with the WHOLE class, without the group work component. Whole-class discussion = students are engaged in whole class discussion by offering explanations, opinion, judgment, etc. to whole class, often facilitated by instructor (Smith et al., 2013).
13	# times	students EXPLICTLY encouraged to respond to classmates' ideas during whole-class discussions (groups AND non-group)																0		Count # times one student responded to another student's idea or answer during whole-class discussion with or without group work component. Also includes if instructor explicitly encourages students to do so then waits enough time (>10 sec) to permit responses (even if no students respond). Only count one time per topic: if multiple students are asked to comment on the original idea, it is one gr…
13	# times	students were IMPLICITLY encouraged to respond to classmates' ideas during whole-class discussions (groups AND non-group) using NON_VERBAL cues																0		Count # times instructor used NON-VERBAL cues (e.g., wait time) during whole-class discussions to implicitly encourage students to respond to another student AND a student responded OR the instructor waited enough time (>10 sec) to permit responses. Includes both with and without group work. Only count one time per topic: if multiple students are asked to comment on the original idea, it is one g…
13	# times	students EXPLICITLY DIScouraged from responding to classmates' ideas during whole-class discussions (groups AND non-group)																0		Count # times instructor made explicit request for students NOT to respond to others during whole-class discussions. Includes both with and without group work component.
13	# times	students IMPLICITLY DIScouraged to respond to classmates' ideas during whole-class discussions (groups AND non-group)																0		Count # times instructor made an implicit indication for students NOT to respond to others during whole-class discussions (including non-verbal cues). Includes both with and without group work component.
16	# times	students state interests or ask non-clarification questions																0		Count # times students asked original questions (not just to clarify course content) or talked about their own interests. Does NOT include if student B asks a direct follow-up to student A's original question. DOES include if student B asks a different original question or tangentially related question immediately after student A. Also includes if instructor refers question to an out-of-class for…
16	# times	students EXPLICITLY DIScouraged from stating interests or asking non-clarification questions																0		Count # times instructor made explicit request for students NOT to state interests or ask original (non-clarification) questions.
16	# times	students IMPLICITLY DIScouraged from stating interests or asking non-clarification questions																0		Count # times instructor made implicit indication for students NOT to state interests or ask original (non-clarification) questions (includes non-verbal cues).
12	# times	students asked to comment on each other's work (assignments, activities, or projects)																0		Count # times students engaged in peer review of assignments.
		Instructor Awareness
17	# times	it was obvious or seemed like students did not understand course content or held misconceptions																0		Count # times it was obvious or seemed like a substantial portion (<15%) of students did not understand concepts or had misconceptions. Includes verbal and non-verbal indications; also includes if instructor solicits clarification questions from students AND either multiple students respond with confusion OR instructor waits for over 10 seconds for responses.
17	# times	instructor was aware that students did not understand course content or held misconceptions																0		Count # times instructor obviously recognized that a substantial portion (<15%) of students did not understand concepts or had misconceptions. Includes verbal and non-verbal indications; also includes if instructor solicits clarification questions from students AND either multiple students respond with confusion OR instructor waits for over 10 seconds for responses. Should coincide with previous …
18	# times	instructor provided follow-up on misunderstood concepts																0		Count # times instructor took action to address lack of understanding or misconception (e.g. new explanation, exam study suggestions, etc). Should coincide with previous item (awareness of misunderstanding).
		Inclusivity
15	# times	ideas/contributions of diverse groups were explicitly excluded from discussion																0		Count # times ideas/contributions of researchers, patients, populations, or other group were mentioned but diverse groups were explicitly excluded from discussion or any exclusive language occurred (e.g. "There are no women geneticists").
15	# times	ideas/contributions of unspecified or majority individuals/groups were discussed																0		Count # times ideas/contributions of researchers, patients, populations or other group were discussed WITHOUT mentioning demographic traits OR majority group (white/males) was discussed. Does NOT include if author/researcher names are listed on a slide without verbal mention of names (e.g. "Smith and Jones showed this result"). DOES include verbal mention of author/researchers OR a picture of aut…
15	# times	ideas/contributions of diverse individuals/groups discussed (includes pictures if indicate diverse person(s))																0		Count # times idea/contribution discussed was attributed to diverse person/group (non-majority ethnicity, nationality, sex, gender, age, ETC). DOES include if picture allows identification of diverse person/group (e.g., photo of Henrietta Lacks) OR if name AND non-majority status is mentioned "a female/woman researcher..."). DOES NOT include if author/researcher names are on slide without either …
14	# times	examples/analogies of diverse groups were explicitly excluded from discussion																0		Count # times that examples/analogies from diverse groups were explicitly excluded from discussion or any exclusive language occurred (e.g., "we're not going to focus on that population").
14	# times	examples/analogies used represented unspecified or majority individuals/groups																0		Count # times example/analogy highlights majority group (white/males) OR demographic identification not indicated.
14	# times	examples/analogies used represented diverse individuals/groups																0		Count # times example/analogy highlights diverse person/group (other ethnicity, nationality, sex, gender, age, ETC). Include if picture allows identification of diverse person/group.
		Real-life context
29	# times	real-life/everyday examples discussed																0		Count # times everyday human example or real-life example used. Must be specific, does not include "cell respiration in human mitochondria," but would include, "when you eat an apple, your body does this…" Main theme - scientific concepts are taken out of the standard abstract context and presented as reality/tangible examples. Includes uses of popularly familiar examples (e.g., dog breeds, deaf/…
30	# times	historical context of scientific contribution discussed																0		Count # times history behind what made a scientific discovery so impactful was explained (e.g., everyone believed cells spontaneously appeared before Pasteur's swan-necked flask experiment).
		Visuals																		Only include events in which students are actively engaged in doing something (not just passively listening or watching).
26	# times	made OR interpreted models of scientific process																0		Count # times students were specifically asked to create or interpret a model (e.g., pathways, diagram, schematic, concept map, flow chart, tables, box & arrow diagrams, etc.) to explain a scientific process.
31	# times	interpret/represent concepts in non-written format																0		Count # times students were specifically asked to represent or interpret concepts in ANY non-written format (e.g., picture, diagram, videos, simulations, role-plays, graphs, mathematical models, etc.).
		Scientific communication																		Only include events in which students are actively engaged in doing something (not just passively listening or watching).
28	# times	communicate through oral/written assignments																0		Count # times students gave formal presentations or it was obvious they had to complete a paper.
27	# times	interpret or critique literature or scientific media																0		Count # times students worked with literature OR science media by interpreting or critiquing articles. Include use of primary literature, popular media (e.g., NY Times science section), and internet articles (e.g., trendy blog claiming scientific analysis/results/information).
		Experimental Design																		Only include events in which students are actively engaged in doing something (not just passively listening or watching).
21	# times	design experiments																0		Count # times students created an experiment or portions of an experiment.
23	# times	made graphs or tables																0		Count # times students created graphs or tables to show data. Does NOT include Punnett squares.
19	# times	identify or formulate hypothesis or make prediction about results																0		Count # times students made predictions, made an original (formalized) hypothesis, or identified hypothesis of an example study. Includes predicting results of demos or experiments being discussed in class.
20	# times	critiqued hypotheses or experimental designs																0		Count # times students critically evaluated hypotheses or other aspects of an experimental design/methods (e.g., is the hypothesis testable, does the design adequately control for other variables, does the experiment address the research question, etc.).
		Data analysis																		Only include events in which students are actively engaged in doing something (not just passively listening or watching).
22	# times	summarize/interpret/analyze data with math/computation																0		Count # times students use math (or equations) to summarize, interpret, or analyze data.
24	# times	analyzed/interpreted data in graphs or tables																0		Count # times students interpreted made conclusions from graphs and tables. INCLUDE diagrams/figures if show tables or graphical output (not pictures/cartoons).
25	# times	used data to make decisions/defend conclusions																0		Count # times students made decisions using data or defended experimental conclusions using data. Include inferences about meaning of data.
		Cognition																		Only include events in which students are actively engaged in doing something (not just passively listening or watching).
32	# times	other STEM discipline used																0		Count # times students explicitly used knowledge/skills from other STEM fields (e.g., statistical modeling in biology course). Count only once if whole lesson is interdisciplinary (e.g., chemistry of cellular molecules in a Biology course).
33	# times	higher level processes (apply/analyze/incorporate/evaluate) used																0		Count # times students asked to use higher order cognitive processes.
34	# times	opened-ended exercise or case study																0		Count # times students open-ended exercise/case study used (multiple correct answers possible).
		Reflection																		Only include events in which students are actively engaged in doing something (not just passively listening or watching).
35	# times	students asked to reflect: effective study/learning strategies																0		Count # times students specifically asked to consider their approaches to learning/studying.
36	# times	students asked to reflect: problem solving strategies																0		Count # times students specifically asked to consider their problem solving strategies.
		Activity totals (automated)
1	# minutes	students were answering questions, solving problems, doing activities (totaled automatically)	0	0	0	0	0	0	0	0	0	0	0	0	0	0	0	0		automatically totals each time students worked in groups =(row 6 + row 11)
7	# times	students worked in groups (totaled automatically)	0	0	0	0	0	0	0	0	0	0	0	0	0	0	0	0		automatically totals each time students worked in groups =(row7 + row 12)
8	# minutes	students worked in groups (totaled automatically)	0	0	0	0	0	0	0	0	0	0	0	0	0	0	0	0		automatically totals time students spent working in groups =(row8 + row13)
13	# times	whole-class discussion occurred (totaled automatically)	0	0	0	0	0	0	0	0	0	0	0	0	0	0	0	0		automatically totals each time whole class discussion occurred =(row16 + row 19)

## Sheet: Class Session 3
MISTO#		video timestamp (0-4:59 increments):	0-5	5-10	10-15	15-20	20-25	25-30	30-35	35-40	40-45	45-50	50-55	55-60	60-65	65-70	> 70	Totals	Comments	Notes
		Learning Goals
2	indicate all that apply	Learning goals: (A) not provided (B) each broad topic or chapter (C) each specific subtopic or chapter subsection (D) some or most individual activities or assignments (E) each individual activity or assignment	>	>	>	>	>	>	>	>	>	>	>	>	>	>	>			Record each of these as A, B, C, D, E as described, type in all observed into totals box.
		Polling Questions
3	# times	polling question asked (not a re-poll question)																0		Count # times polling question asked; re-poll questions are not counted as an additional question.
1	# minutes	spent on polling method (to nearest 0.25 min)																0		Use a timer to time each event - include instructor introducing problem (specific to the polling question) students solving problem, and any overview of answer (round UP to nearest .25 min).
4&7	# times	polling question discussed in groups																0		Count # times students worked in groups of 2 or more; also include when audible discussion can be heard even if instructor does not verbally specify working in pairs/groups.
8	# minutes	spent working in groups (to nearest 0.25 min) (polling method)																0		Use a timer to time each event - include instructor introducing problem (specific to the polling question), students solving problem, and any overview of answer (round UP to nearest .25 min).
		Non-polling question/In-class activities																		Only include events in which students are actively engaged in doing something (not just passively listening or watching).
5	# times	in-class activities used (includes non-polling questions, discussions & other activities)																0		Count each event (include question/activity start and answers/follow-up on questions as one activity). If there are clear breaks (many minutes of another activity or lecture) between question and answer sessions then count as multiple events. In the case of somewhat continuous activity with unclear breaks between, use a change of slide or change of topic to delineate one activity from the next. D…
1	# minutes	spent on in-class activities (to nearest 0.25 min)																0		Use a timer to time each event - include instructor introducing activity/non-polling question, students completing the activity/question, and any overview of answer(s) (round UP to nearest .25 min).
9&7	# times	students worked in groups on in-class activities																0		Count # times students worked in groups of 2 or more during in-class activity (non-polling). Also include when audible discussion can be heard even if instructor does not verbally specify working in pairs/groups, follow individual activity guidelines specified in cell U10.
8	# minutes	spent working in groups (to nearest 0.25 min) (in-class activity)																0		Use a timer to time each event - include instructor introducing activity/non-polling question, students completing the activity/question, and any overview of answer(s) (round UP to nearest .25 min).
6	# times	instructor gives feedback on in-class activity (beyond correct/incorrect)																0		Count # times instructor provides additional information/feedback beyond correct/incorrect. Count once per activity. Include if instructor circulates among students during in-class activity and discusses activity/answers with individual or groups of students. DO NOT count feedback on polling questions.
		Other aspects of group work
11	# times	students shared results of group work/discussion with whole class																0		Count # times a student shared group work or group answer during whole-class discussions. Include polling methods AND other in-class/non-polling activities. ONLY use during group work, NOT individual work.
10	# times	instructor used strategy to promote group participation (e.g. assign roles)																0		Count # times participation strategy used during group work to hold individuals accountable for group effort. WOULD include random calling on an individual to answer for the group but would NOT include calling on the group and allowing anyone to answer for the group.
		Classroom dynamics
13	# times	whole-class discussion occurred (non-group work)																0		Count # times discussion occurred with the WHOLE class, without the group work component. Whole-class discussion = students are engaged in whole class discussion by offering explanations, opinion, judgment, etc. to whole class, often facilitated by instructor (Smith et al., 2013).
13	# times	students EXPLICTLY encouraged to respond to classmates' ideas during whole-class discussions (groups AND non-group)																0		Count # times one student responded to another student's idea or answer during whole-class discussion with or without group work component. Also includes if instructor explicitly encourages students to do so then waits enough time (>10 sec) to permit responses (even if no students respond). Only count one time per topic: if multiple students are asked to comment on the original idea, it is one gr…
13	# times	students were IMPLICITLY encouraged to respond to classmates' ideas during whole-class discussions (groups AND non-group) using NON_VERBAL cues																0		Count # times instructor used NON-VERBAL cues (e.g., wait time) during whole-class discussions to implicitly encourage students to respond to another student AND a student responded OR the instructor waited enough time (>10 sec) to permit responses. Includes both with and without group work. Only count one time per topic: if multiple students are asked to comment on the original idea, it is one g…
13	# times	students EXPLICITLY DIScouraged from responding to classmates' ideas during whole-class discussions (groups AND non-group)																0		Count # times instructor made explicit request for students NOT to respond to others during whole-class discussions. Includes both with and without group work component.
13	# times	students IMPLICITLY DIScouraged to respond to classmates' ideas during whole-class discussions (groups AND non-group)																0		Count # times instructor made an implicit indication for students NOT to respond to others during whole-class discussions (including non-verbal cues). Includes both with and without group work component.
16	# times	students state interests or ask non-clarification questions																0		Count # times students asked original questions (not just to clarify course content) or talked about their own interests. Does NOT include if student B asks a direct follow-up to student A's original question. DOES include if student B asks a different original question or tangentially related question immediately after student A. Also includes if instructor refers question to an out-of-class for…
16	# times	students EXPLICITLY DIScouraged from stating interests or asking non-clarification questions																0		Count # times instructor made explicit request for students NOT to state interests or ask original (non-clarification) questions.
16	# times	students IMPLICITLY DIScouraged from stating interests or asking non-clarification questions																0		Count # times instructor made implicit indication for students NOT to state interests or ask original (non-clarification) questions (includes non-verbal cues).
12	# times	students asked to comment on each other's work (assignments, activities, or projects)																0		Count # times students engaged in peer review of assignments.
		Instructor Awareness
17	# times	it was obvious or seemed like students did not understand course content or held misconceptions																0		Count # times it was obvious or seemed like a substantial portion (<15%) of students did not understand concepts or had misconceptions. Includes verbal and non-verbal indications; also includes if instructor solicits clarification questions from students AND either multiple students respond with confusion OR instructor waits for over 10 seconds for responses.
17	# times	instructor was aware that students did not understand course content or held misconceptions																0		Count # times instructor obviously recognized that a substantial portion (<15%) of students did not understand concepts or had misconceptions. Includes verbal and non-verbal indications; also includes if instructor solicits clarification questions from students AND either multiple students respond with confusion OR instructor waits for over 10 seconds for responses. Should coincide with previous …
18	# times	instructor provided follow-up on misunderstood concepts																0		Count # times instructor took action to address lack of understanding or misconception (e.g. new explanation, exam study suggestions, etc). Should coincide with previous item (awareness of misunderstanding).
		Inclusivity
15	# times	ideas/contributions of diverse groups were explicitly excluded from discussion																0		Count # times ideas/contributions of researchers, patients, populations, or other group were mentioned but diverse groups were explicitly excluded from discussion or any exclusive language occurred (e.g. "There are no women geneticists").
15	# times	ideas/contributions of unspecified or majority individuals/groups were discussed																0		Count # times ideas/contributions of researchers, patients, populations or other group were discussed WITHOUT mentioning demographic traits OR majority group (white/males) was discussed. Does NOT include if author/researcher names are listed on a slide without verbal mention of names (e.g. "Smith and Jones showed this result"). DOES include verbal mention of author/researchers OR a picture of aut…
15	# times	ideas/contributions of diverse individuals/groups discussed (includes pictures if indicate diverse person(s))																0		Count # times idea/contribution discussed was attributed to diverse person/group (non-majority ethnicity, nationality, sex, gender, age, ETC). DOES include if picture allows identification of diverse person/group (e.g., photo of Henrietta Lacks) OR if name AND non-majority status is mentioned "a female/woman researcher..."). DOES NOT include if author/researcher names are on slide without either …
14	# times	examples/analogies of diverse groups were explicitly excluded from discussion																0		Count # times that examples/analogies from diverse groups were explicitly excluded from discussion or any exclusive language occurred (e.g., "we're not going to focus on that population").
14	# times	examples/analogies used represented unspecified or majority individuals/groups																0		Count # times example/analogy highlights majority group (white/males) OR demographic identification not indicated.
14	# times	examples/analogies used represented diverse individuals/groups																0		Count # times example/analogy highlights diverse person/group (other ethnicity, nationality, sex, gender, age, ETC). Include if picture allows identification of diverse person/group.
		Real-life context
29	# times	real-life/everyday examples discussed																0		Count # times everyday human example or real-life example used. Must be specific, does not include "cell respiration in human mitochondria," but would include, "when you eat an apple, your body does this…" Main theme - scientific concepts are taken out of the standard abstract context and presented as reality/tangible examples. Includes uses of popularly familiar examples (e.g., dog breeds, deaf/…
30	# times	historical context of scientific contribution discussed																0		Count # times history behind what made a scientific discovery so impactful was explained (e.g., everyone believed cells spontaneously appeared before Pasteur's swan-necked flask experiment).
		Visuals																		Only include events in which students are actively engaged in doing something (not just passively listening or watching).
26	# times	made OR interpreted models of scientific process																0		Count # times students were specifically asked to create or interpret a model (e.g., pathways, diagram, schematic, concept map, flow chart, tables, box & arrow diagrams, etc.) to explain a scientific process.
31	# times	interpret/represent concepts in non-written format																0		Count # times students were specifically asked to represent or interpret concepts in ANY non-written format (e.g., picture, diagram, videos, simulations, role-plays, graphs, mathematical models, etc.).
		Scientific communication																		Only include events in which students are actively engaged in doing something (not just passively listening or watching).
28	# times	communicate through oral/written assignments																0		Count # times students gave formal presentations or it was obvious they had to complete a paper.
27	# times	interpret or critique literature or scientific media																0		Count # times students worked with literature OR science media by interpreting or critiquing articles. Include use of primary literature, popular media (e.g., NY Times science section), and internet articles (e.g., trendy blog claiming scientific analysis/results/information).
		Experimental Design																		Only include events in which students are actively engaged in doing something (not just passively listening or watching).
21	# times	design experiments																0		Count # times students created an experiment or portions of an experiment.
23	# times	made graphs or tables																0		Count # times students created graphs or tables to show data. Does NOT include Punnett squares.
19	# times	identify or formulate hypothesis or make prediction about results																0		Count # times students made predictions, made an original (formalized) hypothesis, or identified hypothesis of an example study. Includes predicting results of demos or experiments being discussed in class.
20	# times	critiqued hypotheses or experimental designs																0		Count # times students critically evaluated hypotheses or other aspects of an experimental design/methods (e.g., is the hypothesis testable, does the design adequately control for other variables, does the experiment address the research question, etc.).
		Data analysis																		Only include events in which students are actively engaged in doing something (not just passively listening or watching).
22	# times	summarize/interpret/analyze data with math/computation																0		Count # times students use math (or equations) to summarize, interpret, or analyze data.
24	# times	analyzed/interpreted data in graphs or tables																0		Count # times students interpreted made conclusions from graphs and tables. INCLUDE diagrams/figures if show tables or graphical output (not pictures/cartoons).
25	# times	used data to make decisions/defend conclusions																0		Count # times students made decisions using data or defended experimental conclusions using data. Include inferences about meaning of data.
		Cognition																		Only include events in which students are actively engaged in doing something (not just passively listening or watching).
32	# times	other STEM discipline used																0		Count # times students explicitly used knowledge/skills from other STEM fields (e.g., statistical modeling in biology course). Count only once if whole lesson is interdisciplinary (e.g., chemistry of cellular molecules in a Biology course).
33	# times	higher level processes (apply/analyze/incorporate/evaluate) used																0		Count # times students asked to use higher order cognitive processes.
34	# times	opened-ended exercise or case study																0		Count # times students open-ended exercise/case study used (multiple correct answers possible).
		Reflection																		Only include events in which students are actively engaged in doing something (not just passively listening or watching).
35	# times	students asked to reflect: effective study/learning strategies																0		Count # times students specifically asked to consider their approaches to learning/studying.
36	# times	students asked to reflect: problem solving strategies																0		Count # times students specifically asked to consider their problem solving strategies.
		Activity totals (automated)
1	# minutes	students were answering questions, solving problems, doing activities (totaled automatically)	0	0	0	0	0	0	0	0	0	0	0	0	0	0	0	0		automatically totals each time students worked in groups =(row 6 + row 11)
7	# times	students worked in groups (totaled automatically)	0	0	0	0	0	0	0	0	0	0	0	0	0	0	0	0		automatically totals each time students worked in groups =(row7 + row 12)
8	# minutes	students worked in groups (totaled automatically)	0	0	0	0	0	0	0	0	0	0	0	0	0	0	0	0		automatically totals time students spent working in groups =(row8 + row13)
13	# times	whole-class discussion occurred (totaled automatically)	0	0	0	0	0	0	0	0	0	0	0	0	0	0	0	0		automatically totals each time whole class discussion occurred =(row16 + row 19)

## Sheet: Tool Totals Page
MISTO#		Totals	Comments for Class 1	Comments for Class 2	Comments for Class 3	*these formulas are protected to prevent errors - if unlocking is required, use the password "misto"
	Learning Goals
2	Learning goals: (A) not provided (B) each broad topic or chapter (C) each specific subtopic or chapter subsection (D) some or most individual activities or assignments (E) each individual activity or assignment		0	0	0	no information
	Polling Questions
3	polling question asked (not a re-poll question)	0	0	0	0
1	spent on polling method (to nearest 0.25 min)	0	0	0	0
4&7	polling question discussed in groups	0	0	0	0
8	spent working in groups (to nearest 0.25 min) (polling method)	0	0	0	0
	Non-polling question/In-class activities
5	in-class activities used (includes non-polling questions, discussions & other activities)	0	0	0	0
1	spent on in-class activities (to nearest 0.25 min)	0	0	0	0
9&7	students worked in groups on in-class activities	0	0	0	0
8	spent working in groups (to nearest 0.25 min) (in-class activity)	0	0	0	0
6	instructor gives feedback on in-class activity (beyond correct/incorrect)	0	0	0	0
	Other aspects of group work
11	students shared results of group work/discussion with whole class	0	0	0	0
10	instructor used strategy to promote group participation (e.g. assign roles)	0	0	0	0
	Classroom dynamics
13	any whole-class discussion occurred (group + non-group work)	0	0	0	0			strongly disagree	disagree	somewhat disagree	somewhat agree	agree	strongly agree
13	students EXPLICTLY encouraged to respond to classmates' ideas during whole-class discussions	0	0	0	0	total EN=	0	no	no	no	no	no	no
13	students were IMPLICITLY encouraged to respond to classmates' ideas during whole-class discussions (groups AND non-group) using NON_VERBAL cues	0	0	0	0	total DIS=	0	no	no		no
13	students EXPLICITLY DIScouraged from responding to classmates' ideas during whole-class discussions	0	0	0	0	EN-DIS=	0	no	no	no	no	no	no
13	students IMPLICITLY DIScouraged to respond to classmates' ideas during whole-class discussions	0	0	0	0			strongly disagree	disagree	somewhat disagree	somewhat agree	agree	strongly agree
16	students state interests or ask non-clarification questions	0	0	0	0	total EN=	0	no	no	yes	no	no	no
16	students EXPLICITLY DIScouraged from stating interests or asking non-clarification questions	0	0	0	0	total DIS=	0	no	no		no
16	students IMPLICITLY DIScouraged from stating interests or asking non-clarification questions	0	0	0	0	EN-DIS=	0	no	no	somewhat disagree	no	no	no
12	students asked to comment on each other's work (assignments, activities, or projects)	0	0	0	0
	Instructor Awareness
17	it was obvious or seemed like students did not understand course content or held misconceptions	0	0	0	0
17	instructor was aware of student misconceptions or lack of understanding content	0	0	0	0
18	instructor provided follow-up on misunderstood concepts	0	0	0	0
	Inclusivity
15	ideas/contributions of diverse groups were explicitly excluded from discussion	0	0	0	0	no
15	ideas/contributions of unspecified or majority individuals/groups were discussed	0	0	0	0	0
15	ideas/contributions of diverse individuals/groups discussed (includes pictures if indicate diverse person(s))	0	0	0	0	0
14	examples/analogies of diverse groups were explicitly excluded from discussion	0	0	0	0	no
14	examples/analogies used represented unspecified or majority individuals/groups	0	0	0	0	0
14	examples/analogies used represented diverse individuals/groups	0	0	0	0	0
	Real-life context
29	real-life/everyday examples discussed	0	0	0	0
30	historical context of scientific contribution discussed	0	0	0	0
	Visuals
26	made OR interpreted models of scientific process	0	0	0	0
31	interpret/represent concepts in non-written format	0	0	0	0
	Scientific communication
28	communicate through written/oral assignments	0	0	0	0
27	interpret or critique literature or scientific media	0	0	0	0
	Experimental Design
21	design experiments	0	0	0	0
23	made graphs or tables	0	0	0	0
19	identify or formulate hypothesis or make prediction about results	0	0	0	0
20	critiqued hypotheses or experimental designs	0	0	0	0
	Data analysis
22	summarize/interpret/analyze data with math/computation	0	0	0	0
24	analyzed/interpreted data in graphs or tables	0	0	0	0
25	used data to make decisions/defend conclusions	0	0	0	0
	Cognition
32	other STEM discipline used	0	0	0	0
33	higher level processes (apply/analyze/incorporate/evaluate) used	0	0	0	0
34	opened-ended exercise or case study	0	0	0	0
	Reflection
35	students asked to reflect: effective study/learning strategies	0	0	0	0
36	students asked to reflect: problem solving strategies	0	0	0	0
	Activity totals (automated)
1	students were answering questions, solving problems, doing activities (totaled automatically)	0	0	0	0
7	# times students worked in groups (totaled automatically)	0	0	0	0
8	# mins students worked in groups (totaled automatically)	0	0	0	0
13	whole-class discussion occurred (totaled automatically)	0	0	0	0

## Sheet: Survey Information
Instructions: Yellow boxes need to be answered manually; all other questions are answered automatically from observation sheets. Use the course information to fill in the yellow boxes in Column B.
Course Information			Q#	MISTO question	Observed totals				Survey response		Answer options
Observer			1	Indicate the average percent of class time during which students were asked to answer questions, solve problems, or complete activities other than listening to a lecture:	0				0		slider bar 0-100%
Course code			2	Learning goals are statements provided by the instructor that inform students of the specific knowledge and skills that the instructor expects students to master in a course. Learning goals can be presented to students in the form of learning objectives, specific study questions, study guides, focal points, etc. Learning goals were provided for: Please select all that apply.					no information		not provided to students	the course as a whole	each unit or exam	each broad topic or chapter	each specific subtopic or chapter subsection	some or most individual activities or assignments	each individual activity or assignment
Instructor code			3	Students were asked to use a polling method to answer questions in the classroom approximately:	0				zero questions		zero questions	1-2 questions per month	up to 1 question per week	2-3 questions per week	4-5 questions per week	6-10 questions per week	more than 10 questions per week
Course subject			4	If a YES option to #3 ONLY: Indicate the approximate percent of polling questions for which students were asked to discuss the question in pairs or small groups:	0				0		slider bar 0-100%
total observation time (mins)			5	Students were asked to complete in-class activities approximately:	0				zero times		zero times	up to 1 activity per month	2-3 activities per month	1 activity per week	2-3 activities per week	4-5 activities per week	more than 5 activities per week
			6	If a YES option to #6 ONLY: Indicate the approximate percent of in-class activities for which students were given some form of general or individualized feedback during class beyond simply providing correct or incorrect answers: Automatically calculated: number of activities in which feedback was given divided by the total number of activities	0				0		slider bar 0-100%
			7	Students were asked to work in groups of two or more for any portion of this course: If "no" is selected, skips to #22 Observers: include statements of "work in groups," "discuss among yourselves," or obvious audible discussion	no				no		yes	no
			8	Indicate the average percent of class time during which students were asked to work in groups of two or more: Automatically calculated: amount of time (min) spent on group work (polling/non-polling/discussing) divided by total class time (three 50 min classes=150min)	0				0		slider bar 0-100%
			9	Students were asked to work in groups of two or more on in-class activities, discussions, assignments, or projects other than polling questions approximately:	0				zero times		zero times	1-2 times during the semester	about 1 time per month	2-3 times per month	1-2 times per week	3-4 times per week	more than 4 times per week
			10	The instructor used a strategy, such as assigning roles, to promote the participation of each group member during in-class group activities: Automatically calculated: uses number of group activities in which roles were assigned (or other method) in comparison to total group work: returns % value	0				not at all		not at all	rarely	less than half of the time	half of the time	more than half of the time	almost always	always
			11	At least some students were asked to verbally share the results of any group work or group discussions with the whole class approximately:	0				zero times		zero times	1-2 times during the semester	about 1 time per month	2-3 times per month	1-2 times per week	3-4 times per week	more than 4 times per week
			12	Students were asked to comment or make suggestions on each other's work on class assignments, activities, or projects approximately:	0				zero times		zero times	1-2 times during the semester	about 1 time per month	2-3 times per month	1-2 times per week	3-4 times per week	more than 4 times per week
			13	Students were encouraged to respond to classmates' ideas during whole-class discussions:	whole class discussion: 0 explictly encouraged: 0 implicitly encouraged: 0 explictly discouraged: 0 implicitly discouraged: 0				this class did not include whole class discussions		this class did not include whole class discussions	strongly disagree students were explicitly discouraged from responding to classmates' ideas {more than 3 times, more than encouraged, simultaneously with implicit discouragement, or only explicit discouragement}	disagree students were implicitly discouraged from responding to classmates' ideas {more than 3 times, more than encouraged, or only implicit discouragement}	somewhat disagree students were not given explicit encouragement to respond to classmates' ideas, and the instructor provided little opportunity to engage in this behavior (e.g. no wait time) {no encourage or discourage during whole class disc.}	somewhat agree students were not given explicit encouragement to repsond to classmates' ideas, but other nonverbal cues helped students engage in this behavior (e.g. wait time) {implicit encourage yes, no explicit encourage, total encourage more than any non-zero level of discourage}	agree students were explicitly encouraged to respond to classmates' ideas once or twice a week {no discourage, explicit encourage 1-2 times}	strongly agree students were explicitly encouraged to respond to classmates' ideas all or nearly all the time {no discourage, explicit encourage more than 2 times}
			14	Examples or analogies used in this course included a diversity of people and cultures.	0	total examples <---- % diverse ---->	0		humans were not discussed in this course		humans were not discussed in this course	strongly disagree diverse examples and analogies were explicilty excluded from this course	disagree the course used more than 2 examples/analogies, and they all represented majority groups/cultures	somewhat disagree the course used only 1 to 2 examples/analogies, and they all represented majority groups/cultures	somewhat agree the course used 1 or more examples/analogies from non-majority groups/cultures, and these examples/analogies constituted less than 50% of all examples/analogies	agree: the course used 1 or more examples/analogies from non-majority groups/cultures, and these examples/analogies constituted 50 - 74% of all examples/analogies mentioned	strongly agree the course used 1 or more examples/analogies from non-majority groups/cultures, and these examples/analogies constituted at least 75% of all examples/analogies mentioned
			15	Students were encouraged to consider the ideas and contributions of a diversity of researchers and other people involved in science.	0	total discussed <---- % diverse ---->	0		humans were not discussed in this course		humans were not discussed in this course	strongly disagree contributions from diverse groups/cultures were explicitly excluded from this course	disagree the course recognized more than 2 contributions, and they all represented majority groups/cultures	somewhat disagree the course recognized only 1 to 2 contributions, and they all represented majority groups/cultures	somewhat agree the course recognized 1 or more contributions from non-majority groups/cultures, and these contributions constituted 25% or less of all contributions mentioned	agree the course recognized 1 or more contributions from non-majority groups/cultures, and these contributions constituted more than 25% but less than half of all contributions mentioned	strongly agree the course recognized 1 or more contributions from non-majority groups/cultures, and these contributions constituted at least 50% of all contributions mentioned
			16	Students stated interests or asked questions related to the topic at hand during class:	encouraged: 0 explictly discouraged: 0 implicitly discouraged: 0				somewhat disagree		not at all	strongly disagree students were explicitly discouraged from stating interests or asking questions {more than 3 times, more than encouraged, simultaneously with implicit discouragement, or only explicit discouragement}	disagree students were implicitly discouraged from stating interests or asking questions {more than 3 times, more than encouraged, or only implicit discouragement}	somewhat disagree students did not state interests or ask any questions	somewhat agree students stated interests or asked questions 1-2 per week {interests/questions = 1-2, total encourage more than any non-zero level of discourage}	agree students stated interests or asked questions 3-5 times per week {interests/questions = 3-5}	strongly agree students stated interests or asked questions more than 5 times per class {interests/questions = more than 5}
			17	The instructor was generally aware of instances when a concept was not understood by the majority of students in the class prior to an exam: If students were never obviously confused, "more than half the time" is selected.	students confused: 0 instructor aware of it: 0				more than half of the time		not at all	rarely	less than half of the time	half of the time	more than half of the time	most of the time	always
			18	When it became clear that the class did not understand a concept, students were provided with follow-up discussion, activities, or resources. Automatically calculated: number of instructor follow-ups in comparison to number of times instructor was aware of student confusion: returns % value	0				not part of this course		not part of this course	rarely	less than half of the time	half of the time	more than half of the time	most of the time	always
			19	Students were asked to identify or formulate hypotheses or make predictions about the results of demonstrations, experiments, or examples approximately:	0				zero times		zero times	1-2 times during the semester	about 1 time per month	2-3 times per month	1-2 times per week	3-4 times per week	more than 4 times per week
			20	Students were asked to critique scientific hypotheses or experimental strategies approximately:	0				zero times		zero times	1-2 times during the semester	about 1 time per month	2-3 times per month	1-2 times per week	3-4 times per week	more than 4 times per week
			21	Students were asked to design experiments to answer scientific questions approximately:	0				zero times		zero times	1-2 times during the semester	about 1 time per month	2-3 times per month	1-2 times per week	3-4 times per week	more than 4 times per week
			22	Students were asked to summarize, interpret, or analyze data using mathematical or computational procedures approximately:	0				zero times		zero times	1-2 times during the semester	about 1 time per month	2-3 times per month	1-2 times per week	3-4 times per week	more than 4 times per week
			23	Students were asked to make graphs or tables approximately:	0				zero times		zero times	1-2 times during the semester	about 1 time per month	2-3 times per month	1-2 times per week	3-4 times per week	more than 4 times per week
			24	Students were asked to analyze or interpret scientific data shown in graphs or tables approximately:	0				zero times		zero times	1-2 times during the semester	about 1 time per month	2-3 times per month	1-2 times per week	3-4 times per week	more than 4 times per week
			25	Students were asked to use data to make decisions or defend scientific conclusions approximately:	0				zero times		zero times	1-2 times during the semester	about 1 time per month	2-3 times per month	1-2 times per week	3-4 times per week	more than 4 times per week
			26	Models are tools used to summarize a scientific process, including drawing pathways, diagrams, schematics, concept maps, flow charts, "road maps", tables, illustrative models, box-and-arrow diagrams, etc. Students were asked to make or interpret models to summarize scientific processes approximately:	0				zero times		zero times	1-2 times during the semester	about 1 time per month	2-3 times per month	1-2 times per week	3-4 times per week	more than 4 times per week
			27	Students were asked to interpret or critique scientific literature or media articles related to science approximately:	0				zero times		zero times	1-2 times during the semester	about 1 time per month	2-3 times per month	1-2 times per week	3-4 times per week	more than 4 times per week
			28	Students were asked to communicate scientific ideas in formal written papers or oral presentations approximately:	0				zero times		zero times	1-2 times during the semester	about 1 time per month	2-3 times per month	1-2 times per week	3-4 times per week	more than 4 times per week
			29	Students were provided with examples or explanations showing that course concepts are applicable to everyday human experiences or real-life applications approximately:	0				zero times		zero times	1-2 times during the semester	about 1 time per month	2-3 times per month	1-2 times per week	3-4 times per week	more than 4 times per week
			30	Historical context was used to recognize why certain discoveries or advancements changed the way people viewed related scientific principles approximately:	0				zero times		zero times	1-2 times during the semester	about 1 time per month	2-3 times per month	1-2 times per week	3-4 times per week	more than 4 times per week
			31	Students were asked to interpret or represent concepts in non-written formats, such as pictures, diagrams, videos, simulations, role-plays, graphs, mathematical models, etc.	0				zero times		zero times	1-2 times during the semester	about 1 time per month	2-3 times per month	1-2 times per week	3-4 times per week	more than 4 times per week
			32	Students were asked to practice knowledge or skills from other Science, Technology, Engineering, and Math (STEM) subjects when answering questions or completing class activities.	0				zero times		zero times	1-2 times during the semester	about 1 time per month	2-3 times per month	1-2 times per week	3-4 times per week	more than 4 times per week
			33	Students engaged in higher level thought processes that required them to apply, analyze, incorporate, or evaluate their knowledge or skills rather than just memorizing facts or processes approximately:	0				zero times		zero times	1-2 times during the semester	about 1 time per month	2-3 times per month	1-2 times per week	3-4 times per week	more than 4 times per week
			34	Students were asked to participate in open-ended exercises, such as case-studies or questions in which multiple correct answers are possible:	0				zero times		zero times	1-2 times during the semester	about 1 time per month	2-3 times per month	1-2 times per week	3-4 times per week	more than 4 times per week
			35	Students were provided with opportunities or suggestions to reflect on whether their study habits were effective for learning approximately:	0				zero times		zero times	1-2 times during the semester	about 1 time per month	2-3 times per month	1-2 times per week	3-4 times per week	more than 4 times per week
			36	Students were provided with opportunities or suggestions to reflect on their problem-solving strategies approximately:	0				zero times		zero times	1-2 times during the semester	about 1 time per month	2-3 times per month	1-2 times per week	3-4 times per week	more than 4 times per week

## Sheet: MISTO data for score calculator
V1	V2	V3	V4	V5	V6	V7	V8	V9	V10	logo	intro	Pg2.2	Q1_1	Q2_1	Q2_4	Q2_5	Q2_6	Q2_7	Pg3.2	Q3	Q4_4	Pg4.2	Q5	Q6_1	Pg7.2	Q7	Q8_1	Pg8.2	Q9	Pg9.2	Q10	Q11	Pg10.2	Q12	Pg11.2	Q13	Pg12.2	Pg12.3	Q14	Q15	Pg14.2	Q16	Pg14.3	Q17	Q18	Pg15.2	Q19	Q20	Q21
ResponseID	ResponseSet	Name	ExternalDataReference	EmailAddress	IPAddress	Status	StartDate	EndDate	Finished	Misto logo	Thank you for taking the time to complete the Measurement Instrument for Scientific Teaching - Ob...	Please complete the survey based only on the lecture portion of this course for the week specifie...	Indicate the average percent of class time during which students were asked to answer questions,...-&nbsp;	Learning goals are statements provided by the instructor that inform students of the specific kno...-<span style="font-size: 13px;">not provided<br>to students</span>	Learning goals are statements provided by the instructor that inform students of the specific kno...-<span style="font-size: 13px;">each broad topic<br>or chapter</span>	Learning goals are statements provided by the instructor that inform students of the specific kno...-<span style="font-size: 13px;">each specific<br>subtopic or chapter subsection</span>	Learning goals are statements provided by the instructor that inform students of the specific kno...-<span style="font-size: 13px;">some or most individual activities or assignments</span>	Learning goals are statements provided by the instructor that inform students of the specific kno...-<span style="font-size: 13px;">each individual activity or assignment</span>	Please complete the survey based only on the lecture portion of this course for the week specifie...	Polling methods include clickers, Poll Anywhere, Learning Catalytics, colored cards, or other aud...	Indicate the approximate percent of polling questions for which students were asked to discuss th...-&nbsp;	Please complete the survey based only on the lecture portion of this course for the week specifie...	In-class activities other than polling questions include any exercise or activity in which the st...	Indicate the approximate percent of in-class activities for which students were given some form o...-&nbsp;	Please complete the survey based only on the lecture portion of this course for the week specifie...	Students were asked to work in groups of two or more for any portion of this course:	Indicate the average percent of class time during which students were asked to work in groups of...-&nbsp;	Please complete the survey based only on the lecture portion of this course for the week specifie...	In-class activities other than polling questions include any exercise or activity in which the st...	Please complete the survey based only on the lecture portion of this course for the week specifie...	The instructor used a strategy, such as assigning roles, to promote the participation of each gro...	At least some students were asked to verbally share the results of any group work or group discus...	Please complete the survey based only on the lecture portion of this course for the week specifie...	Students were asked to comment or make suggestions on each other's work on class assignments, act...	Please complete the survey based only on the lecture portion of this course for the week specifie...	To what extent do you agree with the following statement: Students were encouraged to respond t...	Please complete the survey based only on the lecture portion of this course for the week specifie...	Diversity includes differences in race, ethnicity, culture, background, religion, affiliation, ag...	Examples or analogies used in this course included a diversity of people and cultures.	Students were encouraged to consider the ideas and contributions of a diversity of researchers an...	Please complete the survey based only on the lecture portion of this course for the week specifie...	To what extent do you agree with the following statement: Students stated interests or asked qu...	Please complete the survey based only on the lecture portion of this course for the week specifie...	The instructor was generally aware of instances when a concept was not understood by the majority...	When it became clear that the class did not understand a concept, students were provided with fol...	Please complete the survey based only on the lecture portion of this course for the week specifie...	Students were asked to identify or formulate hypotheses or make predictions about the results of...	Students were asked to critique scientific hypotheses or experimental strategies approximately:	Students were asked to design experiments to answer scientific questions approximately:
.	.	.	.	.	.	.	.	.	.	.	.	.	0	.	.	.	.	.	.	0	0	.	0	0	.	0	0	.	0	.	0	0	.	0	.	0	.	.	0	0	.	3	.	4	0	.	0	0	0
[truncated: 27 more columns]
